# Supplementary material for: Multi-omics analysis of fecal microbiota transplantation’s impact on functional constipation and comorbid depression and anxiety
Source: BMC Microbiol. 2023 Dec 7;23:389. doi: 10.1186/s12866-023-03123-1 (PMC10701952; doi:10.1186/s12866-023-03123-1)
Supplement: Supplementary file 3 — Supplementary Material 3 [file 12866_2023_3123_MOESM3_ESM.xlsx]

## Sheet: species-top35
	Table S1 The top 35 different species in the three groups.
	Donor group				Fb group				Fa group
species	D1	D2	D3	D4	Fb1	Fb2	Fb3	Fb4	Fa1	Fa2	Fa3	Fa4
Phyllobacterium sp. OV277	1.07e-06	2.42e-07	0.000168572	1.22e-06	2.64e-05	9.85e-05	0.346637	0.000461501	0.000172838	0.000231951	0.000198976	0.000197947
Eubacterium sp. CAG:180	3.35e-05	0	0	9.97e-06	0	0.0309681	0	0	8.95e-08	1.14e-05	0.00232814	1.93e-06
Bacteroides dorei	1.15e-05	0.000570167	1.66e-05	1.38e-05	0.0135637	0.00534136	3.98e-06	0.0175958	0.00217342	5.72e-05	0.00122467	0.00550512
Lactobacillus oris	0	4.44e-07	7.7e-06	1.15e-07	1.1e-07	0.000108966	3.21e-06	0	2.06e-06	0.0337263	0.00494001	0
Clostridium sp. CAG:417	0.0288485	0	0	0.000111455	0	2e-05	0	0	0	0	0	9.27e-06
Lactobacillus gasseri	0	1.27e-06	7.78e-05	2.98e-08	1.77e-07	3.82e-05	3.33e-05	9.19e-07	1.2e-05	0.0139183	0.0270114	0
Bifidobacterium adolescentis	0.00243372	0.10366	2.23e-06	0.00220042	0.000562626	0.0270639	7.53e-07	7.27e-05	0.0149126	0.00541238	0.0750212	0.000544294
Prevotella sp. AGR2160	0	0	0	4.15e-08	0	0.000346204	0	0	4.75e-08	0.0203905	0	4.72e-06
Lactobacillus salivarius	1.81e-05	1.28e-06	4.86e-05	9.35e-05	2.18e-05	0.00138197	1.5e-05	2.84e-05	0.0005434	0.0140352	0.0294657	1.7e-06
Blautia obeum	0.00874571	0.00027282	0.000210286	0.0179766	0.00131494	0.0031588	8.19e-05	0.00320631	0.00113062	0.00225758	0.00468126	0.00286879
Lactobacillus ruminis	5.08e-05	1.88e-05	2.14e-06	0.000113212	0.00250865	4.55e-05	8.69e-07	4.9e-05	0.0556338	5.59e-05	3.59e-05	5.87e-05
[Eubacterium] rectale	0.0373272	0.00013133	5.94e-05	0.0014687	0.000176329	0.0128791	1.66e-05	0.000583683	0.00472164	0.00848074	0.00122717	0.00397248
Phascolarctobacterium sp. CAG:207	7.16e-05	0.000649791	0.00751774	2.2e-05	0.0241132	0.000416964	0.00279139	0	5.35e-05	0.000274807	0.00189213	0.0023351
Bifidobacterium bifidum	0.000221404	0.0243297	9.61e-06	0.000275579	7.16e-05	0.00128861	3.71e-06	8.15e-05	0.000300792	0.00271957	0.00895957	0.000202402
Bifidobacterium pseudocatenulatum	0.00320796	0.00331722	7.27e-06	0.00232503	0.00396447	0.0079774	3.01e-06	7.68e-05	0.0121549	0.0448594	0.00230102	0.00539693
Prevotella multisaccharivorax	0	0	0	9.06e-08	0	0.000457198	0	0	0	0.0258406	0	2.95e-06
Bacteroides vulgatus	1.44e-05	0.000178962	0.000446512	1.04e-05	0.0382053	0.00193346	0.000170861	0.00640626	0.00148023	0.00045437	0.00062873	0.0169176
Escherichia coli	0.0115135	0.00536303	0.0446686	0.00135502	0.00824746	0.00348443	0.0174112	0.00807849	0.00269534	0.000281567	0.00836215	7.5e-05
Eubacterium sp. CAG:38	0.000166723	0.000123575	2.3e-06	0.000125475	6.05e-06	2.07e-05	7.11e-07	0.00107669	0.0302019	3.33e-05	1.71e-05	0.000552489
Fusicatenibacter saccharivorans	0.00430835	0.000336733	8.67e-05	0.0340652	0.00201132	0.00257634	2.5e-05	0.00494142	0.00133598	0.00187998	0.00122949	0.00636862
Bacteroides plebeius	1.61e-05	4.71e-06	2.65e-05	3.98e-05	4.81e-05	6.33e-05	9.94e-06	9.42e-05	0.0499866	1.15e-06	3.56e-05	0.00114306
Bacteroides plebeius CAG:211	7.05e-06	0	0	1.34e-05	0	1.58e-06	0	1.03e-07	0.0183276	0	1.56e-06	0.000403692
uncultured Ruminococcus sp.	0.00693318	0.000447827	0.000528869	0.0159177	0.000353961	0.00694521	0.000192342	0.000980503	0.00124861	0.00187281	0.00341704	0.00482256
Bacteroides fragilis	2.27e-05	7.21e-05	0.00162226	2.14e-05	0.0130996	0.00106659	0.000600507	0.00240787	0.00337225	0.000382409	0.000838993	0.00158171
Faecalibacterium prausnitzii	0.00960528	0.00867105	0.034296	0.0432858	0.00681222	0.0491297	0.0132834	0.0285622	0.0270573	0.0167435	0.0197126	0.0426241
Bacteroides ovatus	1.1e-05	0.000122596	0.0443248	1.05e-05	0.00691008	0.000300834	0.0163727	0.00627207	0.000739419	0.000365446	0.0110396	0.00378597
Dialister sp. CAG:357	8.59e-05	0	0	9.48e-06	3.06e-07	0.0216421	0	0	4.31e-05	0	0	0
Eubacterium sp. CAG:274	7.31e-06	1.76e-06	0	2e-05	0.00190619	0.00262084	2.56e-08	0	2.61e-06	0.0198535	1.9e-05	0.0025599
Clostridium sp. CAG:217	0.0116321	0	2.17e-06	0.0034298	0	1.16e-05	5.6e-07	1.27e-05	0	5.44e-06	1.7e-05	4.14e-07
uncultured Clostridium sp.	0.0139376	0.00186846	0.00108265	0.00662999	0.000662917	0.0101126	0.000379617	0.0105806	0.00282104	0.00299133	0.00315177	0.00872711
Bifidobacterium longum	0.00325207	0.108345	0.000247546	0.00290429	0.00166667	0.00680119	8.93e-05	0.00341372	0.0107939	0.00862052	0.0525135	0.00402305
Roseburia faecis	0.00085062	7.75e-06	9.1e-06	0.00194522	3.07e-05	0.000474024	3.02e-06	0.000251464	0.00197443	0.000676671	8.63e-05	0.0197971
Holdemanella biformis	0.017042	3.96e-05	4.79e-06	0.00660442	2.03e-05	5.11e-05	2.44e-06	1.13e-05	0.00108329	1.77e-05	1.55e-05	0.00189459
Bifidobacterium breve	0.000368765	0.00519448	4.46e-05	0.000357135	0.000128781	0.000943695	1.51e-05	0.000212855	0.00310302	0.0267662	0.00249846	0.00035617
Lactobacillus mucosae	9.3e-08	8.86e-08	0	2.52e-06	7.12e-06	0.000280858	0	3.4e-06	0.000130903	0.0296939	8.12e-05	2.6e-07
