# Supplementary material for: Multi-omics analysis of fecal microbiota transplantation’s impact on functional constipation and comorbid depression and anxiety
Source: BMC Microbiol. 2023 Dec 7;23:389. doi: 10.1186/s12866-023-03123-1 (PMC10701952; doi:10.1186/s12866-023-03123-1)
Supplement: Supplementary file 4 — Supplementary Material 4 [file 12866_2023_3123_MOESM4_ESM.xlsx]

## Sheet: Fb-vs-Fa.psig
Table S2 Differential relative abundance of 141 species between the Fb and Fa groups.
Taxa	mean(Fb)	variance(Fb)	standard error(Fb)	mean(Fa)	variance(Fa)	standard error(Fa)	p value
g__Bacteroides;s__Bacteroides sp. 2_1_22	8.21746e-07	2.70106e-12	8.21746e-07	1.03035e-05	4.89815e-12	1.10659e-06	0.000171094
g__Sporomusa;s__Sporomusa sphaeroides	0	0	0	1.15962e-05	6.39494e-11	3.99842e-06	0.00441875
g__Leuconostoc;s__Leuconostoc citreum	0	0	0	1.85178e-06	2.17158e-12	7.36814e-07	0.00937422
g__Fibrobacter;s__Fibrobacter sp. UWB3	0	0	0	1.01641e-06	6.69712e-13	4.0918e-07	0.0100177
g__Laribacter;s__Laribacter hongkongensis	0	0	0	1.67359e-06	1.9406e-12	6.96528e-07	0.011844
g__Staphylococcus;s__Staphylococcus hominis	0	0	0	5.40681e-07	2.73802e-13	2.6163e-07	0.0219544
g__Ruminococcus;s__Ruminococcus sp. CAG353	0	0	0	4.55782e-06	2.10634e-11	2.29475e-06	0.0254849
g__Fibrobacter;s__Fibrobacter sp. UWS3	0	0	0	5.904e-06	3.55559e-11	2.98144e-06	0.0257628
g__Mitsuokella;s__Mitsuokella multacida	0	0	0	1.30975e-06	1.84392e-12	6.78955e-07	0.028663
g__Butyrivibrio;s__Butyrivibrio sp. NC2002	0	0	0	2.67052e-06	7.81928e-12	1.39815e-06	0.0296799
g__Unclassified;s__Lachnospiraceae bacterium A10	0	0	0	1.51508e-06	3.06104e-12	8.74791e-07	0.0423549
g__Flavobacterium;s__Flavobacterium psychrophilum	0	0	0	1.26869e-06	2.14661e-12	7.32565e-07	0.0424747
g__Leptotrichia;s__Leptotrichia sp. oral taxon 879	0	0	0	4.21692e-07	2.3742e-13	2.43629e-07	0.0427896
g__Marinimicrobium;s__Marinimicrobium agarilyticum	0	0	0	8.23367e-07	9.06993e-13	4.76181e-07	0.0437279
g__Clostridium;s__Clostridium sp. CAG302	0	0	0	4.64365e-07	2.91246e-13	2.69836e-07	0.0456635
g__Paenibacillus;s__Paenibacillus apiarius	0	0	0	5.89176e-07	4.75401e-13	3.44747e-07	0.0492203
g__Paenibacillus;s__Paenibacillus chondroitinus	0	0	0	1.08209e-07	1.60546e-14	6.33533e-08	0.0495544
g__Desulfotomaculum;s__Desulfotomaculum nigrificans	0	0	0	1.61308e-06	3.57485e-12	9.45363e-07	0.0497974
g__Clostridium;s__Clostridium formicaceticum	2.70227e-08	2.9209e-15	2.70227e-08	8.17507e-06	4.22679e-11	3.25069e-06	0.00951615
g__Lactobacillus;s__Lactobacillus coleohominis	1.08994e-07	1.59177e-14	6.30827e-08	2.3805e-05	7.58512e-10	1.37705e-05	0.0458883
g__Prevotella;s__Prevotella falsenii	3.30112e-07	4.35896e-13	3.30112e-07	3.81199e-05	1.91134e-09	2.18594e-05	0.0440112
g__Selenomonas;s__Selenomonas sp. FC4001	6.45365e-08	1.66598e-14	6.45365e-08	6.25084e-06	3.33991e-11	2.8896e-06	0.0194714
g__Schwartzia;s__Schwartzia succinivorans	1.52853e-07	9.34566e-14	1.52853e-07	1.23622e-05	1.62638e-10	6.37649e-06	0.029524
g__Unclassified;s__Clostridiales bacterium VE202-13	1.21184e-07	5.87424e-14	1.21184e-07	7.00366e-06	4.01121e-11	3.16671e-06	0.0183784
g__Lactobacillus;s__Lactobacillus acidophilus	8.91719e-08	1.8997e-14	6.89148e-08	4.94656e-06	2.11288e-11	2.29831e-06	0.0202505
g__Bacillus;s__Bacillus wiedmannii	1.19586e-07	5.72032e-14	1.19586e-07	5.30834e-06	3.67866e-11	3.0326e-06	0.0489523
g__Selenomonas;s__Selenomonas artemidis	2.97468e-07	3.53949e-13	2.97468e-07	1.29289e-05	8.61986e-11	4.64216e-06	0.00627552
g__Brevibacillus;s__Brevibacillus laterosporus	3.70559e-08	5.49256e-15	3.70559e-08	1.39489e-06	1.94013e-12	6.96443e-07	0.0276409
g__Lactobacillus;s__Lactobacillus gallinarum	1.20845e-06	2.13665e-12	7.30864e-07	3.81697e-05	1.54083e-09	1.96267e-05	0.0312104
g__Selenomonas;s__Selenomonas sp. oral taxon 136	4.30056e-07	7.39793e-13	4.30056e-07	1.35406e-05	1.83917e-10	6.78079e-06	0.028576
g__Lactobacillus;s__Lactobacillus plantarum	1.30877e-06	4.16785e-12	1.02077e-06	3.97257e-05	1.95313e-09	2.20971e-05	0.041313
g__Enterococcus;s__Enterococcus hermanniensis	3.30193e-08	4.36109e-15	3.30193e-08	9.94403e-07	5.3718e-13	3.66463e-07	0.00777682
g__Propionispira;s__Propionispira arboris	2.35498e-07	2.21838e-13	2.35498e-07	6.10323e-06	4.38786e-11	3.31204e-06	0.0388943
g__Acetobacterium;s__Acetobacterium bakii	1.75326e-07	1.22957e-13	1.75326e-07	4.47136e-06	1.2449e-11	1.76416e-06	0.0113167
g__Selenomonas;s__Selenomonas bovis	3.30765e-07	4.37621e-13	3.30765e-07	8.37405e-06	6.69973e-11	4.09259e-06	0.0267982
g__Streptococcus;s__Streptococcus sp. HSISS3	3.9671e-08	2.33471e-15	2.41594e-08	9.39411e-07	1.07302e-12	5.17933e-07	0.0414872
g__Massiliomicrobiota;s__Massiliomicrobiota sp. An80	9.34476e-08	1.6989e-14	6.51709e-08	2.21219e-06	7.17169e-13	4.23429e-07	0.00053151
g__Unclassified;s__Bacteroidales bacterium 55_9	1.88275e-07	1.4179e-13	1.88275e-07	4.04186e-06	5.94543e-12	1.21916e-06	0.0031875
g__Unclassified;s__Lachnospiraceae bacterium C10	2.38505e-07	2.27538e-13	2.38505e-07	4.73058e-06	1.82603e-11	2.1366e-06	0.0209
g__Propionispora;s__Propionispora sp. 2_2-37	3.10842e-06	1.72135e-11	2.07446e-06	5.73978e-05	2.23996e-09	2.36641e-05	0.014732
g__Gemmiger;s__Gemmiger sp. An87	5.97746e-06	6.59194e-11	4.05954e-06	0.000108748	1.38545e-08	5.88526e-05	0.0408716
g__Anaeromassilibacillus;s__Anaeromassilibacillus senegalensis	4.61475e-06	8.51837e-11	4.61475e-06	7.71751e-05	5.45595e-09	3.69322e-05	0.0274078
g__Unclassified;s__uncultured bacterium EB5	1.67782e-07	1.12603e-13	1.67782e-07	2.67373e-06	2.27546e-12	7.54232e-07	0.00277188
g__Curtobacterium;s__Curtobacterium sp. ER1_6	9.24581e-07	8.75607e-13	4.67869e-07	1.44474e-05	1.62063e-10	6.36519e-06	0.0200924
g__Cloacibacillus;s__Cloacibacillus evryensis	8.94583e-07	3.20111e-12	8.94583e-07	1.38727e-05	1.87558e-10	6.84759e-06	0.0314008
g__Unclassified;s__bacterium OL-1	9.5568e-08	3.6533e-14	9.5568e-08	1.40381e-06	6.15074e-13	3.92133e-07	0.00278594
g__Cohnella;s__Cohnella sp. OV330	5.37894e-07	9.62866e-13	4.90629e-07	7.88983e-06	3.37865e-11	2.90631e-06	0.00970781
g__Megasphaera;s__Megasphaera massiliensis	5.27624e-06	8.23541e-11	4.53746e-06	7.58144e-05	5.12448e-09	3.57927e-05	0.0270016
g__Paenibacillus;s__Paenibacillus amylolyticus	1.22447e-07	5.99726e-14	1.22447e-07	1.71278e-06	3.2841e-12	9.06105e-07	0.0411227
g__Drancourtella;s__Drancourtella massiliensis	1.28158e-06	2.58107e-12	8.03285e-07	1.76254e-05	2.24941e-10	7.49901e-06	0.0184773
g__Oribacterium;s__Oribacterium sp. oral taxon 108	4.85738e-08	9.43767e-15	4.85738e-08	6.5325e-07	3.69496e-13	3.03931e-07	0.0265112
g__Gorillibacterium;s__Gorillibacterium massiliense	3.64167e-07	4.57777e-13	3.38296e-07	4.85688e-06	2.22069e-11	2.35621e-06	0.0308534
g__Traorella;s__Traorella massiliensis	5.77256e-07	1.3329e-12	5.77256e-07	7.45609e-06	4.85573e-11	3.48415e-06	0.0274977
g__Streptococcus;s__Streptococcus ovis	4.66463e-07	8.70351e-13	4.66463e-07	5.76596e-06	2.47773e-11	2.48884e-06	0.0207862
g__Unclassified;s__Paenibacillaceae bacterium ZCTH02-B3	8.49954e-09	2.88969e-16	8.49954e-09	9.88563e-08	9.93606e-15	4.98399e-08	0.0373656
g__Massiliomicrobiota;s__Massiliomicrobiota sp. An105	2.94901e-07	3.47867e-13	2.94901e-07	3.31915e-06	1.07732e-11	1.64112e-06	0.0353083
g__Unclassified;s__Peptococcaceae bacterium 1109	9.34374e-07	1.56031e-12	6.24561e-07	1.04964e-05	7.71774e-11	4.39253e-06	0.0189268
g__Nitrolancea;s__Nitrolancea hollandica	1.2461e-07	6.21105e-14	1.2461e-07	1.39283e-06	2.02896e-12	7.12207e-07	0.0398885
g__Streptococcus;s__Streptococcus oralis	4.59671e-07	7.29246e-13	4.2698e-07	4.56745e-06	1.80152e-11	2.12222e-06	0.0304271
g__Unclassified;s__Erysipelotrichaceae bacterium 5_2_54FAA	9.18862e-07	2.55927e-12	7.99886e-07	8.99541e-06	2.47062e-11	2.48527e-06	0.00333255
g__Flavonifractor;s__Flavonifractor sp. An91	2.11756e-06	1.70736e-11	2.06601e-06	2.02099e-05	3.06062e-10	8.74731e-06	0.0241891
g__Streptococcus;s__Streptococcus thermophilus	1.55737e-05	9.15194e-11	4.78329e-06	0.000141892	8.12249e-09	4.50624e-05	0.00548958
g__Clostridium;s__Clostridium sp. CAG448	4.88298e-06	6.18099e-11	3.93096e-06	4.39106e-05	4.36606e-10	1.04476e-05	0.00208255
g__Pyramidobacter;s__Pyramidobacter sp. C12-8	1.0476e-06	4.38989e-12	1.0476e-06	9.35986e-06	2.17108e-11	2.32974e-06	0.00274818
g__Dehalobacterium;s__Dehalobacterium formicoaceticum	1.04057e-06	2.93632e-12	8.56785e-07	9.12824e-06	4.0529e-11	3.18312e-06	0.0106003
g__Anaerovibrio;s__Anaerovibrio lipolyticus	2.47656e-06	1.02922e-11	1.60407e-06	2.15283e-05	4.587e-10	1.07086e-05	0.03945
g__Streptococcus;s__Streptococcus vestibularis	6.77875e-07	2.89076e-13	2.68829e-07	5.71505e-06	2.77007e-11	2.63158e-06	0.0299961
g__Anaerovirgula;s__Anaerovirgula multivorans	2.3799e-07	1.80708e-13	2.12549e-07	1.91856e-06	1.64932e-12	6.42129e-07	0.00996224
g__Bifidobacterium;s__Bifidobacterium sp. N4G05	1.90589e-05	9.21851e-10	1.5181e-05	0.000152801	7.95639e-09	4.45993e-05	0.00493542
g__Oribacterium;s__Oribacterium sp. oral taxon 078	3.89235e-06	4.21569e-11	3.24642e-06	3.10659e-05	9.00219e-10	1.50018e-05	0.0386247
g__Clostridium;s__Clostridium sp. CAG217_53_7	8.53451e-07	2.91351e-12	8.53451e-07	6.80992e-06	8.33758e-12	1.44374e-06	0.00193203
g__Clostridium;s__Clostridium sp. CAG169	2.48165e-06	1.62425e-12	6.3723e-07	1.95104e-05	1.97915e-10	7.03411e-06	0.0117148
g__Unclassified;s__Firmicutes bacterium CAG882	6.74924e-06	6.39365e-11	3.99802e-06	5.26097e-05	2.41251e-09	2.45587e-05	0.0333128
g__Anaerotignum;s__Anaerotignum neopropionicum	3.26288e-06	3.36444e-11	2.90019e-06	2.44697e-05	1.92334e-10	6.93422e-06	0.00509453
g__Streptococcus;s__Streptococcus sp. I-G2	3.59771e-08	2.39418e-15	2.44652e-08	2.30665e-07	3.93641e-14	9.9202e-08	0.0299307
g__Butyrivibrio;s__Butyrivibrio sp. AE2032	6.66419e-07	6.16361e-13	3.92543e-07	4.17964e-06	9.86956e-12	1.57079e-06	0.0184422
g__Marispirochaeta;s__Candidatus Marispirochaeta associata	2.15291e-07	1.854e-13	2.15291e-07	1.32511e-06	1.48052e-12	6.08383e-07	0.0465177
g__Faecalibacterium;s__Faecalibacterium sp. CAG1138	9.70641e-07	2.80095e-12	8.36802e-07	5.49574e-06	2.2786e-11	2.38673e-06	0.0371815
g__Orenia;s__Orenia metallireducens	1.47782e-06	2.45611e-12	7.836e-07	8.23071e-06	5.46904e-11	3.69765e-06	0.0374154
g__Collinsella;s__Collinsella sp. An268	1.97147e-07	1.55467e-13	1.97147e-07	1.07383e-06	2.29509e-13	2.39535e-07	0.00503359
g__Streptococcus;s__Streptococcus cristatus	9.63173e-07	1.84429e-12	6.79024e-07	5.14952e-06	1.93777e-11	2.201e-06	0.0350091
g__Gemmiger;s__Gemmiger formicilis	0.000727898	1.17802e-06	0.000542684	0.00386732	1.15813e-05	0.00170156	0.0395068
g__Clostridium;s__Clostridium sp. W14A	2.57483e-06	1.17242e-11	1.71203e-06	1.35733e-05	1.27008e-10	5.63489e-06	0.0321099
g__Subdoligranulum;s__Subdoligranulum sp. 60_17	0.000277799	1.95507e-07	0.000221081	0.00145293	1.40975e-06	0.000593665	0.0327365
g__Subdoligranulum;s__Subdoligranulum variabile	0.000175698	1.86733e-08	6.83251e-05	0.000910504	2.12451e-07	0.000230462	0.00353307
g__Prevotella;s__Prevotella sp. CAG474	1.05492e-07	4.45146e-14	1.05492e-07	5.34416e-07	2.08162e-13	2.28124e-07	0.0497573
g__Lachnospira;s__Lachnospira pectinoschiza	2.52455e-05	1.3796e-09	1.85715e-05	0.000118862	7.99304e-09	4.47019e-05	0.0283586
g__Unclassified;s__Ruminococcaceae bacterium cv2	8.88955e-06	1.79285e-10	6.69486e-06	4.06723e-05	9.39588e-10	1.53264e-05	0.0302422
g__Lactococcus;s__Lactococcus lactis	1.41084e-05	1.6532e-10	6.42885e-06	6.4127e-05	1.492e-09	1.93132e-05	0.0105898
g__Ruthenibacterium;s__Ruthenibacterium lactatiformans	8.7716e-06	9.5843e-11	4.89497e-06	3.95887e-05	8.42105e-10	1.45095e-05	0.024201
g__Fournierella;s__Fournierella massiliensis	1.46812e-05	8.96066e-11	4.73304e-06	6.26127e-05	2.70203e-09	2.59905e-05	0.0351927
g__Angelakisella;s__Angelakisella massiliensis	1.21113e-05	4.3199e-10	1.03922e-05	4.98158e-05	6.76571e-10	1.30055e-05	0.0153456
g__Oscillibacter;s__Oscillibacter sp. 1-3	1.73879e-05	6.40471e-10	1.26538e-05	6.89315e-05	3.77769e-10	9.71814e-06	0.00284141
g__Anaeromassilibacillus;s__Anaeromassilibacillus sp. An200	1.00869e-05	1.40571e-10	5.92814e-06	3.79435e-05	7.94835e-10	1.40964e-05	0.0347604
g__Clostridium;s__Clostridium sp. CAG253	6.5256e-06	1.46161e-10	6.04486e-06	2.4287e-05	8.25835e-11	4.54377e-06	0.0130013
g__Anaeromyces;s__Anaeromyces robustus	7.54037e-08	9.61522e-15	4.90286e-08	2.74176e-07	2.77956e-14	8.336e-08	0.0224698
g__Oscillibacter;s__Oscillibacter ruminantium	5.58638e-06	7.22566e-11	4.25019e-06	1.8633e-05	9.71857e-11	4.92914e-06	0.024675
g__Unclassified;s__Firmicutes bacterium CAG24053_14	2.91005e-05	5.59426e-10	1.18261e-05	9.54952e-05	5.22799e-09	3.61524e-05	0.0405578
g__Clostridium;s__Clostridium sp. HGF2	2.8183e-06	8.96691e-12	1.49724e-06	9.19466e-06	4.30661e-11	3.28124e-06	0.0387828
g__Unclassified;s__Clostridiales bacterium 59_14	9.95411e-05	6.90592e-09	4.15509e-05	0.000324058	5.92983e-08	0.000121756	0.0405784
g__Oribacterium;s__Oribacterium sinus	1.38676e-06	4.87585e-12	1.10407e-06	4.31124e-06	5.79836e-12	1.20399e-06	0.037057
g__Cloacibacillus;s__Cloacibacillus porcorum	9.07004e-07	2.20616e-12	7.42658e-07	2.75746e-06	1.21203e-12	5.50461e-07	0.0248336
g__Lysinibacillus;s__Lysinibacillus sphaericus	1.14517e-06	3.69991e-13	3.04134e-07	3.33749e-06	1.98215e-12	7.03944e-07	0.00476589
g__Unclassified;s__Ruminococcaceae bacterium D16	1.40504e-05	1.58975e-10	6.30426e-06	4.04311e-05	7.35167e-10	1.3557e-05	0.0390943
g__Oscillibacter;s__Oscillibacter sp. ER4	4.05824e-05	2.18431e-09	2.33683e-05	0.000114421	3.44264e-09	2.9337e-05	0.0263737
g__Subdoligranulum;s__Subdoligranulum sp. 4_3_54A2FAA	1.03446e-05	1.43518e-10	5.98995e-06	2.87677e-05	2.54089e-10	7.97009e-06	0.0330016
g__Lachnoclostridium;s__Clostridium hylemonae	1.19771e-06	1.47523e-12	6.07295e-07	3.01911e-06	1.81503e-12	6.73615e-07	0.0244469
g__Clostridium;s__Clostridium sp. ASF356	6.30547e-06	4.57188e-11	3.38078e-06	1.55197e-05	5.7646e-11	3.79625e-06	0.0354659
g__Bacteroides;s__Bacteroides faecis CAG32	1.42001e-05	1.26392e-11	1.77758e-06	5.95225e-06	4.54809e-11	3.37198e-06	0.0185523
g__Bacteroides;s__Bacteroides thetaiotaomicron	0.00230875	1.36159e-06	0.000583436	0.000805343	6.03664e-07	0.000388479	0.0193815
g__Unclassified;s__Lachnospiraceae bacterium 6_1_37FAA	3.24053e-05	4.40657e-10	1.04959e-05	1.10573e-05	6.22658e-11	3.94543e-06	0.0300016
g__Faecalicatena;s__Faecalicatena contorta	2.96403e-05	2.27907e-10	7.54829e-06	9.80869e-06	6.41154e-11	4.00361e-06	0.0135341
g__Shigella;s__Shigella sonnei	0.000126671	5.9016e-09	3.84109e-05	4.17773e-05	3.82045e-09	3.09049e-05	0.0454688
g__Escherichia;s__Escherichia coli	0.00930537	3.40705e-05	0.0029185	0.0028535	1.49017e-05	0.00193014	0.0332857
g__Parabacteroides;s__Parabacteroides gordonii	7.86579e-05	2.4112e-09	2.4552e-05	2.32493e-05	7.77438e-11	4.40862e-06	0.0166477
g__Bacteroides;s__Bacteroides sp. An51A	4.45069e-05	1.02424e-09	1.60019e-05	1.28561e-05	2.24048e-10	7.48412e-06	0.0369276
g__Shigella;s__Shigella sp. SF-2015	1.25652e-05	1.0551e-10	5.13591e-06	2.95537e-06	1.33023e-11	1.82361e-06	0.0392221
g__Blautia;s__Blautia sp. An81	5.98412e-05	2.61195e-09	2.55536e-05	1.40218e-05	6.46767e-11	4.02109e-06	0.038487
g__Clostridium;s__Clostridium botulinum	0.000234216	2.12626e-08	7.29085e-05	5.11822e-05	6.0232e-10	1.22711e-05	0.0102779
g__Clostridium;s__Clostridium sp. D5	3.27486e-05	6.98124e-10	1.3211e-05	6.78146e-06	6.53192e-12	1.27788e-06	0.0269385
g__Unclassified;s__Lachnospiraceae bacterium 2_1_58FAA	8.02527e-05	4.45903e-09	3.3388e-05	1.62887e-05	1.36712e-10	5.8462e-06	0.0308589
g__Odoribacter;s__Odoribacter splanchnicus	0.000501402	1.08198e-07	0.000164468	8.99513e-05	2.98794e-09	2.7331e-05	0.0104076
g__Bacteroides;s__Bacteroides pyogenes	4.22468e-05	1.24879e-09	1.76691e-05	7.39826e-06	3.52552e-11	2.9688e-06	0.0277247
g__Klebsiella;s__Klebsiella sp. 1_1_55	1.17659e-05	8.91345e-11	4.72055e-06	2.01841e-06	5.36798e-12	1.15844e-06	0.0246435
g__Paenibacillus;s__Paenibacillus algorifonticola	1.89992e-06	1.61712e-12	6.35831e-07	3.24952e-07	4.22376e-13	3.24952e-07	0.0171589
g__Listeria;s__Listeria monocytogenes	1.39331e-06	1.34354e-12	5.79555e-07	2.34012e-07	1.16054e-13	1.70334e-07	0.0292375
g__Blautia;s__Ruminococcus gnavus	0.00244862	1.47212e-06	0.000606655	0.000387425	3.66883e-08	9.57709e-05	0.00245391
g__Bacteroides;s__Bacteroides stercorirosoris	4.31418e-05	1.00256e-09	1.58316e-05	5.85997e-06	4.74611e-11	3.4446e-06	0.0141987
g__Bacteroides;s__Bacteroides faecichinchillae	6.33534e-05	2.98085e-09	2.72986e-05	7.14998e-06	2.27632e-11	2.38554e-06	0.0226552
g__Natronincola;s__Natronincola peptidivorans	1.38917e-06	1.14419e-12	5.34835e-07	1.47996e-07	8.76117e-14	1.47996e-07	0.0161779
g__Ruminococcus;s__Ruminococcus gnavus CAG126	0.000639951	1.68071e-07	0.000204982	3.61267e-05	6.13763e-10	1.23871e-05	0.00412344
g__Klebsiella;s__Klebsiella pneumoniae	0.00030484	3.67139e-08	9.58044e-05	1.42866e-05	1.36463e-10	5.84088e-06	0.00365313
g__Klebsiella;s__Klebsiella sp. HMSC16C06	6.03248e-07	4.3451e-13	3.29587e-07	2.61835e-08	1.13369e-15	1.68351e-08	0.0402367
g__Pseudobutyrivibrio;s__Pseudobutyrivibrio sp. UC1225	2.39555e-06	3.4379e-12	9.27079e-07	4.61287e-08	8.51144e-15	4.61287e-08	0.00910781
g__Bacillus;s__Bacillus sp. UNC41MFS5	1.97073e-06	5.18819e-12	1.13888e-06	1.40285e-08	7.872e-16	1.40285e-08	0.0466885
g__Paenibacillus;s__Paenibacillus ferrarius	1.70652e-06	1.91303e-12	6.91562e-07	0	0	0	0.010413
g__Caloranaerobacter;s__Caloranaerobacter sp. TR13	1.05553e-06	7.40916e-13	4.30382e-07	0	0	0	0.0106057
g__Peptostreptococcus;s__Peptostreptococcus russellii	7.92246e-07	5.10383e-13	3.57205e-07	0	0	0	0.016738
g__Bacillus;s__Bacillus sp. BO	1.31421e-06	1.92261e-12	6.93292e-07	0	0	0	0.0304799
g__Slackia;s__Slackia sp. CM382	2.6432e-06	9.32868e-12	1.52714e-06	0	0	0	0.0429
g__Acidiphilium;s__Acidiphilium sp. CAG727	1.7062e-06	3.98247e-12	9.97806e-07	0	0	0	0.0488232
